# Supplementary material for: The two sub-genomes of the allotetraploid frog Xenopus laevis are evolving under similar selective pressure in extant populations
Source: BMC Genomics. 2025 Oct 7;26:887. doi: 10.1186/s12864-025-12036-4 (PMC12505570; doi:10.1186/s12864-025-12036-4)
Supplement: Supplementary file 1 — Supplementary Material 1. Table S1. List of samples used in this study. Table S2. Composition of the samples used in the pooled data analysis. Table S3. Values of Tajima’s D for X. laevis populations in South Africa. Table S4. List of genes in close proximity (<10Kb) to highly differentiated SNPs (Fst>0.15) between the high and low altitude pools. Table S5. List of the 47 identified genes in close proximity (<10Kb) to highly differentiated SNPs (Fst>0.2) between the high and low altitude pools. Figure S1. Whole genome re-sequencing quality control of the un-filtered data. Figure S2. Flow chart describing the comparison of nucleotide diversity between exons linked to the L and S sub-genomes. Figure S3. Pooled data sampling location in South Africa. Figure S4. Number of populations (K) inferred using the software STRUCTURE. Figure S5. Relatedness and heterozygosity among populations. Figure S6. Differentiation (Fst) of the L and S sub-genomes between the four populations. Figure S7. Genomic divergence (dxy) of the L and S sub-genomes between the four populations. Figure S8. Nucleotide diversity of the L and S sub-genomes for each of the four populations. Figure S9. Histograms of multiple testing results for nucleotide diversity differences between pairs of populations. Figure S10. Population structure of X. laevis in South Africa for the L and S sub-genomes. Figure S11. Multiple testing of nucleotide diversity differences between the L and S sub-genomes for A) the first exons of genes, B) the last exons, and C) single exon genes. Figure S12. Chromosomal distribution of genes linked (<10Kb) with highly differentiated SNPs (Fst>0.15) between the high and low contrasts within the northern South Africa population. Figure S13. Differences in the Snout to Ventral Length (SVL; cm) and mass (g) between samples collected from arid sites (Great Karoo population) and samples collected from coastal sites (South coastal population). [file 12864_2025_12036_MOESM1_ESM.zip]

Archive with 2 entries (2 files):
- Almojil_etal_Supplementray _material.docx
- Table S4.xlsx
