# Supplementary material for: The two sub-genomes of the allotetraploid frog Xenopus laevis are evolving under similar selective pressure in extant populations
Source: BMC Genomics. 2025 Oct 7;26:887. doi: 10.1186/s12864-025-12036-4 (PMC12505570; doi:10.1186/s12864-025-12036-4)
Supplement: Supplementary file 1 — Supplementary Material 1. Table S1. List of samples used in this study. Table S2. Composition of the samples used in the pooled data analysis. Table S3. Values of Tajima’s D for X. laevis populations in South Africa. Table S4. List of genes in close proximity (<10Kb) to highly differentiated SNPs (Fst>0.15) between the high and low altitude pools. Table S5. List of the 47 identified genes in close proximity (<10Kb) to highly differentiated SNPs (Fst>0.2) between the high and low altitude pools. Figure S1. Whole genome re-sequencing quality control of the un-filtered data. Figure S2. Flow chart describing the comparison of nucleotide diversity between exons linked to the L and S sub-genomes. Figure S3. Pooled data sampling location in South Africa. Figure S4. Number of populations (K) inferred using the software STRUCTURE. Figure S5. Relatedness and heterozygosity among populations. Figure S6. Differentiation (Fst) of the L and S sub-genomes between the four populations. Figure S7. Genomic divergence (dxy) of the L and S sub-genomes between the four populations. Figure S8. Nucleotide diversity of the L and S sub-genomes for each of the four populations. Figure S9. Histograms of multiple testing results for nucleotide diversity differences between pairs of populations. Figure S10. Population structure of X. laevis in South Africa for the L and S sub-genomes. Figure S11. Multiple testing of nucleotide diversity differences between the L and S sub-genomes for A) the first exons of genes, B) the last exons, and C) single exon genes. Figure S12. Chromosomal distribution of genes linked (<10Kb) with highly differentiated SNPs (Fst>0.15) between the high and low contrasts within the northern South Africa population. Figure S13. Differences in the Snout to Ventral Length (SVL; cm) and mass (g) between samples collected from arid sites (Great Karoo population) and samples collected from coastal sites (South coastal population). [file 12864_2025_12036_MOESM1_ESM.zip › Table S4.xlsx]

## Sheet: Sheet1
Table S4. List of the genes in close proximity (<10Kb) to highly differentiated SNPs (Fst > 0.15) between the high and low altitude pools. “CHR” indicates on which chromosome the highly differentiated gene is located, "BP" refers to the position of the SNP on the chromosome in base , "SNP" is the SNP ID, "Fst" is the value of the Fst between the low and high latitude pools and “Copy” indicates if…
CHR	BP	SNP	Fst	GENEINFO	Copy	Gene name
chr8L	6830000	2579	0.163292	a4gnt.L	L	Alpha-1,4-N-Acetylglucosaminyltransferase
chr8L	6900000	2137	0.238132	abo.L	L and S	Alpha 1-3-N-Acetylgalactosaminyltransferase
chr2S	154260000	2414	0.23783	acer3.S	L and S	Alkaline Ceramidase 3
chr2L	92070000	2547	0.245283	acy3.L	L	Aminoacylase 3
chr1L	68490000	2261	0.179555	adh1-a	L and S	Alcohol Dehydrogenase 1A
chr1L	68460000	1884	0.180461	adh4	L and S	Alcohol Dehydrogenase 4
chr2S	56870000	888	0.176479	amigo1.S	S	Adhesion Molecule With Ig Like Domain 1
chr1L	99170000	1672	0.161313	anp32c.L	L and S	Acidic Nuclear Phosphoprotein 32 Family Member C
chr7S	51520000	1726	0.187185	apoa1.S	L and S	Apolipoprotein A1
chr7S	51480000	2161	0.158658	apoa4.S	L and S	Apolipoprotein A4
chr2S	130940000	2259	0.167463	aqp5.S	L and S	Aquaporin 5
chr4L	22810000	2275	0.176823	arl2.L	L	ARF Like GTPase 2
chr4S	31680000	818	0.191453	arl2bp.S	L and S	ARF Like GTPase 2 Binding Protein
chr7S	35800000	504	0.280648	arrdc1.S	L and S	Arrestin Domain Containing 1
chr9_10L	32730000	2892	0.15168	asip.L	L and S	Agouti Signaling Protein
chr9_10S	29790000	2400	0.288121	asip.S	L and S	Agouti Signaling Protein
chr4L	9630000	2720	0.1891	astl.L	L and S	Astacin Like Metalloendopeptidase
chr7S	61970000	2382	0.164136	Aurkaip1	L and S	Aurora Kinase A Interacting Protein 1
chr5S	1180000	2518	0.157274	b3gnt2.S	L and S	UDP-GlcNAc:BetaGal Beta-1,3-N-Acetylglucosaminyltransferase 2
chr3L	52790000	1999	0.180578	bbs10.L	L	Bardet-Biedl Syndrome 10
chr7S	49910000	2420	0.229524	btg4.S	L and S	BTG Anti-Proliferation Factor 4
chr1L	151660000	2088	0.155125	c12orf43.L	L	Chromosome 12 Open Reading Frame 43
chr5S	41230000	1685	0.175202	c1orf131.S	L and S	Chromosome 1 Open Reading Frame 31
chr1L	127250000	2124	0.202011	cbwd1.1.L	L and S	COBW domain-containing protein 1
chr8S	34360000	1630	0.173112	ccdc22.S	L and S	CCC Complex Scaffolding Subunit CCDC22
chr7S	61980000	2479	0.164892	ccnl2.S	L and S	Cyclin L2
chr7S	52300000	2065	0.196285	cd3e.S	L and S	CD3 Epsilon Subunit Of T-Cell Receptor Complex
chr7S	52310000	1903	0.207667	cd3g.S	L and S	CD3 Epsilon Subunit Of T-Cell Receptor Complex
chr8S	84920000	2405	0.172346	cdk20.L	S	Cyclin Dependent Kinase 20
chr5L	117510000	2570	0.248289	chst2.L	L and S	Carbohydrate Sulfotransferase 2
chr3S	60210000	1876	0.160121	cib2.S	S	Calcium And Integrin Binding Family Member 2
chr3L	143930000	1355	0.180712	cldn7.L	L and S	Claudin 7
chr3L	15150000	2129	0.186267	cnot8.L	L	CCR4-NOT Transcription Complex Subunit 8
chr7S	49980000	1597	0.239782	colca2.S	L and S	Colorectal Cancer Associated 2
chr1L	155010000	2462	0.188206	comt.2.L	L and S	Catechol-O-Methyltransferase 2
chr1L	151400000	2254	0.181385	coq5.L	L	Coenzyme Q5, Methyltransferase
chr1L	151340000	2007	0.23164	cox6a1.L	L and S	Cytochrome C Oxidase Subunit 6A1
chr1L	151350000	2045	0.218472	gatc.L	L	Glutamyl-TRNA Amidotransferase Subunit C
chr1L	151350000	2045	0.218472	triap1.L	L and S	TP53 Regulated Inhibitor Of Apoptosis 1
chr3L	143920000	1533	0.171424	ctdnep1.L	L and S	CTD Nuclear Envelope Phosphatase 1
chr3L	85400000	2159	0.159382	ctsh.L	L	Cathepsin H
chr3L	85390000	2128	0.160926	ctsl.L	L	Cathepsin L
chr6L	56840000	1865	0.164118	cxcr6.L	L	C-X-C Motif Chemokine Receptor 6
chr1S	78040000	1606	0.376865	dapk3.S	L and S	Death Associated Protein Kinase 3
chr2L	73500000	1271	0.158958	ddx20.L	L	DEAD-Box Helicase 20
chr8L	73650000	2007	0.153637	dio3.L	L and S	Iodothyronine Deiodinase 3
chr3L	67390000	2318	0.176961	dus4l.L	L	Dihydrouridine Synthase 4 Like
chr1L	151390000	2289	0.176008	dynll1.L	L and S	Dynein Light Chain LC8-Type 1
chr9_10L	17460000	2824	0.186644	eef1a2.L	L and S	Eukaryotic Translation Elongation Factor 1 Alpha 2
chr1S	77980000	1826	0.264842	eef2.1.S	L and S	Eukaryotic Translation Elongation Factor 2
chr5L	102040000	2303	0.159594	eif4a2.L	L	Eukaryotic Translation Initiation Factor 4A2
chr5S	92730000	2071	0.226359	eif5a.S	L and S	Eukaryotic Translation Initiation Factor 5A
chr2L	59640000	1715	0.387831	fam110d.L	L and S	Family With Sequence Similarity 110 Member D
chr6S	58100000	996	0.215382	fam206a.S	S	Actin Binding Transcription Modulator
chr3S	60080000	2389	0.151685	fbxl22.S	L and S	F-Box And Leucine Rich Repeat Protein 22
chr3L	139680000	3124	0.155705	Fis1	L and S	Fission, Mitochondrial 1
chr1L	127280000	1877	0.213562	foxd4l1.1.L	L and S	Forkhead Box D4 Like 1
chr7L	108560000	2853	0.153315	fth1a	L and S	Ferritin Heavy Chain 1
chr7L	108590000	2762	0.154042	FTL	L and S	Ferritin Light Chain
chr2S	45100000	1124	0.159583	fundc1.S	L and S	FUN14 Domain Containing 1
chr4L	94550000	1957	0.240864	gclm.L	L	Glutamate-Cysteine Ligase Modifier Subunit
chr4L	95210000	2076	0.156212	gfi1.L	L and S	Growth Factor Independent 1 Transcriptional Repressor
chr5L	100720000	2919	0.178637	gmnc.L	L and S	Geminin Coiled-Coil Domain Containing
chr2S	56920000	1099	0.172849	gpr61.S	S	G Protein-Coupled Receptor 61
chr3L	14180000	1661	0.163986	gpx3.L	L and S	Glutathione Peroxidase 3
chr3S	14860000	1976	0.282966	gpx3.S	L and S	Glutathione Peroxidase 3
chr1S	126560000	2512	0.236753	gsc2.S	S	Goosecoid Homeobox 2
chr3L	139190000	2608	0.180876	gstp1.L	L	Glutathione S-Transferase Pi 1
chr2S	28560000	2435	0.161757	hao2.S	L and S	Hydroxyacid Oxidase 2
chr6L	154870000	2880	0.163412	hgh1.L	L	HGH1 Homolog
chr5L	65020000	773	0.177744	hint3.L	L	Histidine Triad Nucleotide Binding Protein 3
chr5S	72100000	1952	0.158552	hmgn3.S	L and S	High Mobility Group Nucleosomal Binding Domain 3
chr9_10L	67450000	2227	0.224707	hnrnpa3.L	L and S	Heterogeneous Nuclear Ribonucleoprotein A3
chr2L	88020000	1839	0.158533	hpca.L	L and S	Hippocalcin
chr2S	28570000	2408	0.170584	hsd3b1.S	L and S	Hydroxy-Delta-5-Steroid Dehydrogenase, 3 Beta- And Steroid Delta-Isomerase 1
chr4L	42160000	2232	0.150738	htr3a.L	L	5-Hydroxytryptamine Receptor 3A
chr3L	85360000	2417	0.162815	hykk.L	L	Hydroxylysine Kinase
chr3S	60230000	1978	0.163126	idh3a.S	L and S	Isocitrate Dehydrogenase (NAD(+)) 3 Catalytic Subunit Alpha
chr8S	34680000	1762	0.168815	ikbkg.S	L and S	Inhibitor Of Nuclear Factor Kappa B Kinase Regulatory Subunit Gamma
chr7L	74500000	1442	0.210003	il10ra.L	L and S	Interleukin 10 Receptor Subunit Alpha
chr2L	173760000	1605	0.152182	ILK	L	Integrin Linked Kinase
chr8S	34670000	1659	0.153279	invs.L	L and S	Inversin
chr5L	56900000	524	0.158094	irf2bp2.L	L and S	Interferon Regulatory Factor 2 Binding Protein 2
chr1L	100800000	2082	0.208874	lsm4.L	L and S	LSM4 Homolog, U6 Small Nuclear RNA And MRNA Degradation Associated
chr6L	60190000	1541	0.171728	lsm5.L	L	LSM5 Homolog, U6 Small Nuclear RNA And MRNA Degradation Associated
chr6L	154890000	2594	0.166724	mapk15.L	L	Mitogen-Activated Protein Kinase 15
chr2S	56280000	1038	0.167083	mdfi.S	S	MyoD Family Inhibitor
chr2L	92040000	2336	0.272576	mdh2.L	L and S	Malate Dehydrogenase 2
chr3S	44180000	2259	0.168635	mespa.S	L and S	mesoderm posterior homolog A
chr2S	111700000	2366	0.158904	mettl18.S	S	Methyltransferase 18, RPL3 N3(Tau)-Histidine
chr2L	144990000	2933	0.152255	mettl7a-like.2.L	L	Methyltransferase-like protein 7A
chr2L	139600000	2622	0.185585	mip.L	L and S	Major Intrinsic Protein Of Lens Fiber
chr1L	124960000	2062	0.166941	mlana.L	L	Melan-A
chr1L	151520000	2085	0.153371	mlec.L	L and S	Malectin
chr4L	87580000	1760	0.15034	mrpl37.L	L	Mitochondrial Ribosomal Protein L37
chr5L	127480000	3047	0.185817	mrpl44.L	L and S	Mitochondrial Ribosomal Protein L44
chr8L	53600000	1542	0.162042	mrps18b.L	L and S	Mitochondrial Ribosomal Protein S18B
chr1L	143290000	2376	0.16953	mtfp1.L	L	Mitochondrial Fission Process 1
chr3L	45240000	2379	0.151665	myf5.L	L and S	Myogenic Factor 5
chr8L	80620000	1858	0.271277	myh8	L and S	Myosin Heavy Chain 8
chr7L	125270000	1833	0.220518	naa30.L	L and S	N-Alpha-Acetyltransferase 30, NatC Catalytic Subunit
chr2L	138400000	2024	0.15412	nabp2.L	L and S	Nucleic Acid Binding Protein 2
chr5L	102200000	2481	0.171142	ncbp2.L	L and S	Nuclear Cap Binding Protein Subunit 2
chr5S	82800000	2212	0.187646	ncl.S	L and S	Nucleolin
chr9_10S	70930000	2552	0.16719	ndufb3.S	L and S	NADH:Ubiquinone Oxidoreductase Subunit B3
chr1L	137530000	2121	0.152499	nedd8.S	L and S	NEDD8 Ubiquitin Like Modifier
chr9_10L	67430000	2459	0.256988	nfe2l2.L	L and S	NFE2 Like BZIP Transcription Factor 2
chr3L	94860000	1948	0.181182	nmrk2.L	L and S	Nicotinamide Riboside Kinase 2
chr7L	78400000	2179	0.155398	nnmt	L	Nicotinamide N-Methyltransferase
chr8L	53650000	1988	0.210889	nrm.L	L	Nurim
chr3L	141680000	1737	0.15573	nyap1.L	L	Neuronal Tyrosine Phosphorylated Phosphoinositide-3-Kinase Adaptor 1
chr2S	154220000	2349	0.238072	omp.S	L and S	Olfactory Marker Protein
chr3L	140080000	2979	0.233507	or1l4.L	L	Olfactory Receptor Family 1 Subfamily L Member 4
chr7L	125260000	1812	0.210401	or2w3.L	L and S	Olfactory Receptor Family 2 Subfamily W Member 3
chr7S	35770000	629	0.227175	or2w3.S	L and S	Olfactory Receptor Family 2 Subfamily W Member 3
chr2L	59660000	1662	0.421549	pdik1l.L	L and S	PDLIM1 Interacting Kinase 1 Like
chr3L	52740000	1533	0.222301	phlda1.L	L and S	Pleckstrin Homology Like Domain Family A Member 1
chr5L	102220000	2678	0.172525	pigz.L	L and S	Phosphatidylinositol Glycan Anchor Biosynthesis Class Z
chr1L	151280000	1910	0.299277	pla2g1b.L	L and S	Phospholipase A2 Group IB
chr1S	86260000	1612	0.163837	plppr3.S	L and S	Phospholipid Phosphatase Related 3
chr1L	151440000	2368	0.186389	pop5.L	L	POP5 Homolog, Ribonuclease P/MRP Subunit
chr3L	142430000	1647	0.152499	pop7.L	L	POP7 Homolog, Ribonuclease P/MRP Subunit
chr2S	28590000	2573	0.170147	popdc2.S	L and S	opeye Domain CAMP Effector 2
chr9_10L	17480000	2947	0.157713	ppdpf.L	L and S	Pancreatic Progenitor Cell Differentiation And Proliferation Factor
chr5S	60380000	1334	0.163605	ppil6.S	S	Peptidylprolyl Isomerase Like 6
chr9_10L	15990000	2501	0.17329	ppp1r3d.L	L and S	Protein Phosphatase 1 Regulatory Subunit 3D
chr8S	84940000	2316	0.168681	PQBP1	S	Polyglutamine Binding Protein 1
chr7L	350000	2320	0.15563	prss1.L	L and S	Serine Protease 1
chr7L	370000	2767	0.199745	prss2.L	L and S	Serine Protease 2
chr2S	56790000	917	0.16133	psma5.S	L and S	Proteasome 20S Subunit Alpha 5
chr1L	143200000	2196	0.167886	pxmp2.L	L	Peroxisomal Membrane Protein 2
chr1S	86180000	2079	0.210429	r3hdm4.S	L and S	R3H Domain Containing 4
chr7S	74710000	2480	0.159422	rabac1.S	L and S	Rab Acceptor 1
chr8L	55450000	2398	0.203489	rad51ap1.L	L and S	RAD51 Associated Protein 1
chr4L	22820000	2120	0.161056	rbm4.L	L and S	RNA Binding Motif Protein 4
chr2S	64330000	1737	0.163196	rcc1.S	L and S	Regulator Of Chromosome Condensation 1
chr2L	91890000	2016	0.164232	rhbdd2.L	L and S	Rhomboid Domain Containing 2
chr5S	70430000	2470	0.169795	ripply2.1.S	L and S	Ripply Transcriptional Repressor 2
chr1L	151670000	2180	0.151427	rnf185.L	L and S	Ring Finger Protein 185
chr8S	27060000	1875	0.180635	rpl12.S	L and S	Ribosomal Protein L12
chr7S	54750000	2771	0.181498	rpl27a.S	L and S	Ribosomal Protein L27a
chr4L	21550000	2944	0.151073	rplp2.L	L and S	Ribosomal Protein Lateral Stalk Subunit P2
chr2S	155610000	2373	0.207964	rps3.S	L and S	Ribosomal Protein S3
chr9_10L	117290000	2806	0.154546	rraga.L	L and S	Ras Related GTP Binding A
chr2L	173750000	1565	0.157497	rrp8.L	L and S	Ribosomal RNA Processing 8
chr7S	54460000	2458	0.191651	sc5d.S	L and S	Sterol-C5-Desaturase
chr2S	155640000	2132	0.208912	serpinh1.S	L and S	Serpin Family H Member 1
chr5L	127460000	3044	0.192756	slc19a2.L	L and S	Solute Carrier Family 19 Member 2
chr4L	22940000	2688	0.157993	slc22a8.L	L and S	Solute Carrier Family 22 Member 8
chr3L	37380000	2502	0.171036	slc26a2.2.L	L and S	Solute Carrier Family 26 Member 2
chr2L	59700000	1209	0.454437	slc30a2.L	L and S	Solute Carrier Family 30 Member 2
chr2L	250000	1876	0.155301	slc37a1.L	L and S	Solute Carrier Family 37 Member 1
chr2S	54670000	747	0.152436	snrpc.S	S	Small Nuclear Ribonucleoprotein Polypeptide C
chr3L	66630000	1568	0.227472	spam1.L	L	Sperm Adhesion Molecule 1
chr3L	9520000	1661	0.186935	sparc.L	L and S	Secreted Protein Acidic And Cysteine Rich
chr4L	29620000	1726	0.179861	sssca1.L	L and S	Sjogren Syndrome/scleroderma Autoantigen 1 (ZNRD2)
chr2L	59900000	1351	0.164967	stmn1.L	L and S	Stathmin 1
chr2L	92020000	2242	0.261784	styxl1.L	L	Serine/Threonine/Tyrosine Interacting Like 1
chr8L	6870000	2422	0.20563	surf6.L	L	Surfeit 6
chr3L	62870000	1873	0.16516	szl.L	L and S	secreted frizzled-related protein
chr9_10S	102490000	2739	0.171293	t2r22.S	L and S	bitter taste receptor 22
chr9_10S	102520000	2694	0.193132	t2r32.S	S	bitter taste receptor 32
chr5L	53110000	1134	0.177755	taf5l.L	L and S	TATA-Box Binding Protein Associated Factor 5 Like
chr7S	51690000	2381	0.165411	tagln.S	L and S	Transgelin
chr7L	540000	2544	0.169378	tcrb.b12.L	L	T-cell receptor beta locus
chr2S	23360000	2422	0.187784	tff2.S	L and S	Trefoil Factor 2
chr1S	115120000	1765	0.175234	thtpa.S	L and S	Thiamine Triphosphatase
chr8S	84930000	2415	0.169575	timm17b.S	S	Translocase Of Inner Mitochondrial Membrane 17B
chr8S	84900000	2295	0.16386	timm50.S	L and S	Translocase Of Inner Mitochondrial Membrane 50
chr1L	137540000	2091	0.160902	tm9sf1.S	L and S	Transmembrane 9 Superfamily Member 1
chr4L	94910000	1703	0.150952	tmed5.L	L and S	Transmembrane P24 Trafficking Protein 5
chr2L	390000	1811	0.180163	trim45.L	L	Tripartite Motif Containing 45
chr2L	52830000	2168	0.175236	tshb.L	L and S	Thyroid Stimulating Hormone Subunit Beta
chr2S	42050000	1657	0.229596	tshb.S	L and S	Thyroid Stimulating Hormone Subunit Beta
chr3L	80890000	1972	0.158934	tspan3.L	L and S	Tetraspanin 3
chr4L	48520000	1845	0.191117	tubb3.L	L and S	Tubulin Beta 3 Class III
chr9_10L	76690000	1821	0.150943	ube2g2.L	L	Ubiquitin Conjugating Enzyme E2 G2
chr2L	220000	1502	0.213156	vps28.L	L and S	VPS28 Subunit Of ESCRT-I
chr2S	28540000	2397	0.157964	wars2.S	L and S	Tryptophanyl TRNA Synthetase 2, Mitochondrial
chr1S	85750000	1400	0.17294	wdr18.S	L and S	WD Repeat Domain 18
chr4L	97680000	2609	0.166896	xclca2	L	Chloride Channel Accessory 2
chr6L	56880000	1836	0.154771	xcr1.L	L	X-C Motif Chemokine Receptor 1
chr9_10L	76360000	2703	0.158947	yif1b.L	L and S	Yip1 Interacting Factor Homolog B, Membrane Trafficking Protein
chr9_10L	76350000	2611	0.155068	ywhah.L	L and S	Tyrosine 3-Monooxygenase/Tryptophan 5-Monooxygenase Activation Protein Eta
chr9_10L	115490000	2484	0.157284	zbtb43.S	L and S	Zinc Finger And BTB Domain Containing 43
chr9_10L	115500000	2643	0.162558	zcchc9.L	L	Zinc Finger CCHC-Type Containing 9
chr9_10L	115510000	2711	0.169383	zkscan8.L	L and S	Zinc Finger With KRAB And SCAN Domains 8
chr9_10L	116700000	2432	0.17728	znf593.L	L and S	Zinc Finger Protein 593
